# Supplementary material for: Expression Characteristics of β-Catenin in Scallop Chlamys farreri Gonads and Its Role as a Potential Upstream Gene of Dax1 through Canonical Wnt Signalling Pathway Regulating the Spermatogenesis
Source: PLoS One. 2014 Dec 30;9(12):e115917. doi: 10.1371/journal.pone.0115917 (PMC4280107; doi:10.1371/journal.pone.0115917)
Supplement: S1 Table — Expression levels of β-catenin mRNA in C. farreri gonads by qRT-PCR. (XLSX) [file pone.0115917.s001.xlsx]

## Sheet: Sheet1
Sample	△ Ct (Avg. β-catenin Ct- Avg. β-actin Ct)	Normalized β-cateninamount relative to growth stage testis, 2-△ △Ct
Proliferative stage ovary	3.31 ± 0.13	0.55 ± 0.02
	3.57 ± 0.22
	3.63 ± 0.13
	3.29 ± 0.30
	3.41 ± 0.08
	3.42 ± 0.03
Proliferative stage testis	5.07 ± 0.51	0.15 ± 0.02
	4.76 ± 0.22
	5.67 ± 0.25
	5.45 ± 0.07
	5.42 ± 0.06
	5.48 ± 0.16
Growth stage ovary	2.00 ± 0.02	1.36 ± 0.08
	1.87 ± 0.13
	2.12 ± 0.30
	2.48 ± 0.14
	2.07 ± 0.17
	2.23 ± 0.04
Growth stage testis	2.55 ± 0.85	1.04 ± 0.13
	2.50 ± 0.06
	2.70 ± 0.14
	2.80 ± 0.02
	1.82 ± 0.08
	2.99 ± 0.05
Mature stage ovary	0.36 ± 0.05	4.68 ± 0.12
	0.24 ± 0.16
	0.41 ± 0.01
	0.26 ± 0.12
	0.46 ± 0.13
	0.28 ± 0.01
Mature stage testis	1.81 ± 0.05	1.55 ± 0.04
	2.08 ± 0.06
	1.89 ± 0.08
	1.96 ± 0.17
	1.94 ± 0.09
	1.93 ± 0.06
Resting stage ovary	5.08 ± 0.21	0.27 ± 0.02
	4.24 ± 0.07
	4.30 ± 0.04
	4.15 ± 0.14
	4.42 ± 0.09
	4.69 ± 0.01
Resting stage testis	3.76 ± 0.12	0.33 ± 0.04
	4.59 ± 0.09
	4.65 ± 0.42
	4.63 ± 0.03
	3.82 ± 0.02
	3.79 ± 0.13
