# Supplementary material for: Expression Characteristics of β-Catenin in Scallop Chlamys farreri Gonads and Its Role as a Potential Upstream Gene of Dax1 through Canonical Wnt Signalling Pathway Regulating the Spermatogenesis
Source: PLoS One. 2014 Dec 30;9(12):e115917. doi: 10.1371/journal.pone.0115917 (PMC4280107; doi:10.1371/journal.pone.0115917)
Supplement: S2 Table — Expression of β-catenin and Dax1 in in vitro cultured testis cells treated with DKK-1 and quercetin. A: Relative mRNA expression of β-catenin in cultured testis cells in vitro treated with DKK-1 for 48 h; B: Relative mRNA expression of Dax1 in cultured testis cells in vitro treated with DKK-1 for 48 h; C: Expression of β-catenin in cultured testis cells in vitro treated with quercetin for 48 h; D: Expression of Dax1 in cultured testis cells in vitro treated with quercetin for 48 h. (XLSX) [file pone.0115917.s002.xlsx]

## Sheet: A
Sample	△ Ct (Avg. β-catenin Ct- Avg. β-actin Ct)	Normalized β-catenin amount relative to DKK-1 treatment (0.2 μg/mL), 2-△ △Ct
Control	-2.16 ± 0.02	1.35 ± 0.03
	-2.06 ± 0.01
	-2.13 ± 0.03
DKK-1 at the concentration of 0.1 μg/mL	-1.84 ± 0.01	1.16 ± 0.02
	-1.90 ± 0.07
	-1.93 ± 0.07
DKK-1 at the concentration of 0.2 μg/mL	-1.57 ± 0.06	1.00 ± 0.05
	-1.63 ± 0.02
	-1.83 ± 0.03

## Sheet: B
Sample	△ Ct (Avg. Dax1 Ct- Avg. β-actin Ct)	Normalized Dax1 amount relative to DKK-1 treatment (0.2 μg/mL), 2-△ △Ct
Control	-0.18 ± 0.01	2.22 ± 0.05
	-0.29 ± 0.13
	-0.24 ± 0.01
DKK-1 at the concentration of 0.1 μg/mL	0.10 ± 0.01	1.85 ± 0.05
	-0.04 ± 0.05
	0.00 ± 0.01
DKK-1 at the concentration of 0.2 μg/mL	0.94 ± 0.01	1.00 ± 0.03
	0.82 ± 0.05
	0.97 ± 0.07

## Sheet: C
Sample	△ Ct (Avg. β-catenin Ct- Avg. β-actin Ct)	Normalized β-catenin amount relative to quercetin treatment (100 μM), 2-△ △Ct
Control	-2.03 ± 0.04	2.28 ± 0.12
	-1.87 ± 0.01
	-2.14 ± 0.02
Quercetin at the concentration of 50 μM	-1.13 ± 0.01	1.27 ± 0.04
	-1.27 ± 0.03
	-1.13 ± 0.01
Quercetin at the concentration of 100 μM	-0.85 ± 0.01	1.00 ± 0.03
	-0.76 ± 0.03
	-0.89 ± 0.15

## Sheet: D
Sample	△ Ct (Avg. Dax1 Ct- Avg. β-actin Ct)	Normalized Dax1 amount relative to quercetin treatment (100 μM), 2-△ △Ct
Control	0.27 ± 0.05	1.33 ± 0.09
	0.47 ± 0.01
	0.12 ± 0.01
Quercetin at the concentration of 50 μM	0.55 ± 0.07	1.17 ± 0.04
	0.38 ± 0.03
	0.47 ± 0.02
Quercetin at the concentration of 100 μM	0.75 ± 0.08	1.00 ± 0.02
	0.66 ± 0.04
	0.65 ± 0.04
